# Supplementary material for: Comparative Analysis of Stress and Deformation between One-Fenced and Three-Fenced Dental Implants Using Finite Element Analysis
Source: J Clin Med. 2021 Sep 2;10(17):3986. doi: 10.3390/jcm10173986 (PMC8432445; doi:10.3390/jcm10173986)
Supplement: Supplementary file 1 [file jcm-10-03986-s001.zip]

Archive with 1 entries (1 files):
- Supplementary 14 Videos.rar
